# Supplementary material for: Acrylamide Determination in Infant Formulas: A New Extraction Method
Source: Molecules. 2025 Dec 9;30(24):4718. doi: 10.3390/molecules30244718 (PMC12736327; doi:10.3390/molecules30244718)
Supplement: Supplementary file 1 [file molecules-30-04718-s001.zip]

Archive with 1 entries (1 files):
- molecules-3974165-supplementary.pdf
